# Supplementary material for: Diversity of Studies on Neighborhood Greenspace and Brain Health by Racialized/Ethnic Group and Geographic Region: A Rapid Review
Source: Int J Environ Res Public Health. 2023 Apr 27;20(9):5666. doi: 10.3390/ijerph20095666 (PMC10178609; doi:10.3390/ijerph20095666)
Supplement: Supplementary file 1 [file ijerph-20-05666-s001.zip]

Archive with 1 entries (1 files):
- ijerph-2290990-supplementary.pdf
